# Supplementary material for: Genetic Diversity and Gene Family Expansions in Members of the Genus Entamoeba
Source: Genome Biol Evol. 2019 Jan 21;11(3):688–705. doi: 10.1093/gbe/evz009 (PMC6414313; doi:10.1093/gbe/evz009)
Supplement: Supplementary Data [file evz009_supp.zip]

Archive with 2 entries (2 files):
- All_Supplementary_figures_revised.pdf
- Supporting information legends.docx
